# Supplementary material for: WGCNA Reveals Hub Genes and Key Gene Regulatory Pathways of the Response of Soybean to Infection by Soybean mosaic virus
Source: Genes (Basel). 2024 Apr 27;15(5):566. doi: 10.3390/genes15050566 (PMC11120672; doi:10.3390/genes15050566)
Supplement: Supplementary file 1 [file genes-15-00566-s001.zip]

Archive with 2 entries (2 files):
- Supplementary Figure .pdf
- Supplementary table.xls
